# Supplementary material for: Lelliottia amnigena recovered from the lung of a harbour porpoise, and comparative analyses with Lelliottia spp
Source: Access Microbiol. 2023 Nov 9;5(11):000694.v3. doi: 10.1099/acmi.0.000694.v3 (PMC10702373; doi:10.1099/acmi.0.000694.v3)
Supplement: Supplementary material 2 [file acmi-5-694.v3-s002.xlsx]

## Sheet: Supplementary_Table_1
Supplementary Table 1. BLASTP summary data for BlaLAQ analysis
Species	Genome	Gene ID (Bakta)	Identity (%)	Length (aa)	Mismatches	Bitscore	Length of Bakta-predicted sequence
H. chinensis	GCA_022171985	GCA_022171985_06605	75.789	380	92	610	381
H. chinensis	GCA_001652505	GCA_001652505_02005	75.789	380	92	610	381
L. aquatilis	GCA_002923025	GCA_002923025_01990	85.263	380	56	677	380
L. jeotgali	GCA_002271215	GCA_002271215_02030	85.526	380	55	678	380
L. nimipressuralis	GCA_004115925	GCA_004115925_14975	82.632	380	66	665	380
L. nimipressuralis	GCA_902160115	GCA_902160115_09060	83.421	380	63	666	380
Lelliottia spp.	GCA_021498285	GCA_021498285_01800	93.421	380	25	739	380
L. amnigena	GCA_023970615	GCA_023970615_15765	100	380	0	785	380
L. amnigena	GCA_025641975	GCA_025641975_01330	99.474	380	2	781	380
L. amnigena	GCA_019048185	GCA_019048185_13900	99.474	380	2	780	380
L. amnigena	GCA_016770955	GCA_016770955_13215	99.474	380	2	781	380
L. amnigena	GCA_016770975	GCA_016770975_14625	99.474	380	2	781	380
L. amnigena	GCA_022352085	GCA_022352085_21675	99.474	380	2	781	380
L. amnigena	GCA_900635465	GCA_900635465_02000	99.211	380	3	781	380
L. amnigena	GFKo1	GFKo1_06635	99.211	380	3	780	380
L. amnigena	GCA_004331765	GCA_004331765_17680	99.211	380	3	780	380
L. amnigena	GCA_938039995	GCA_938039995_06535	99.211	380	3	781	380
L. amnigena	GCA_905202905	GCA_905202905_03050	99.211	380	3	781	380
L. amnigena	GCA_002393405	GCA_002393405_18790	99.211	380	3	781	380
L. amnigena	GCA_019047465	GCA_019047465_10690	99.211	380	3	781	380
L. amnigena	GCA_016770935	GCA_016770935_19525	98.947	380	4	778	380
L. amnigena	GCA_016770995	GCA_016770995_23685	98.947	380	4	776	380
L. amnigena	GCA_947072025	GCA_947072025_20250	98.684	380	5	777	380
L. amnigena	GCA_021441185	GCA_021441185_06965	98.684	380	5	776	380
L. amnigena	GCA_016771075	GCA_016771075_18100	98.684	380	5	777	380
L. amnigena	GCA_019355955	GCA_019355955_21570	98.684	380	5	776	380
L. amnigena	GCA_003752235	GCA_003752235_13380	98.421	380	6	772	380
L. amnigena	GCA_013337605	GCA_013337605_11080	98.158	380	7	771	380
No open gaps
E value 0 for all hits reported here
Reference sequence == 380 aa
100 % coverage for all

## Sheet: Supplementary_Table_2
Supplementary Table 2. Identity (%) matrix for BlaLAQ- and AmpC-like sequences compared with one another
	CAA52618	CAA55007	CAA62957	AAX58682	BAC76072	GCA_002271215_02030	GCA_002923025_01990	GCA_004115925_14975	GCA_902160115_09060	GCA_002393405_18790	GCA_019047465_10690	GCA_900635465_02000	GCA_905202905_03050	GCA_938039995_06535	GCA_016770935_19525	GCA_016770955_13215	GCA_016770975_14625	GCA_022352085_21675	GCA_025641975_01330	GCA_023970615_15765	GCA_004331765_17680	GFKo1_06635	GCA_019048185_13900	GCA_016770995_23685	GCA_019355955_21570	GCA_021441185_06965	GCA_016771075_18100	GCA_947072025_20250	GCA_003752235_13380	GCA_013337605_11080	GCA_021498285_01800	AEV91214	ACJ05686	AAD22636	AIG20028	AFU25650	AHM76774	GCA_001652505_02005	GCA_022171985_06605	ABA70720
CAA52618		97.38	98.43	97.89	93.7	79.47	79.21	80	80.53	76.05	76.05	76.05	76.05	76.05	76.32	76.58	76.58	76.58	76.58	76.58	76.05	76.58	76.32	76.05	76.32	76.32	76.05	76.05	75.79	76.84	76.32	73.49	74.54	74.8	75.07	74.02	74.54	71.13	71.13	72.44
CAA55007	97.38		98.95	98.16	94.23	80	79.74	79.74	80.53	76.84	76.84	76.84	76.84	76.84	77.11	77.37	77.37	77.37	77.37	77.37	76.84	77.37	77.11	76.84	77.11	77.11	76.84	76.84	76.58	77.63	77.11	74.02	75.07	75.33	75.59	74.54	75.07	71.65	71.65	72.97
CAA62957	98.43	98.95		99.21	95.28	80.53	80.26	80.79	81.58	77.37	77.37	77.37	77.37	77.37	77.63	77.89	77.89	77.89	77.89	77.89	77.37	77.89	77.63	77.37	77.63	77.63	77.37	77.37	77.11	78.16	77.63	74.8	75.85	76.12	76.38	75.33	75.85	72.44	72.44	73.75
AAX58682	97.89	98.16	99.21		95.53	81.05	80.79	81.32	82.11	77.89	77.89	77.89	77.89	77.89	78.16	78.42	78.42	78.42	78.42	78.42	77.89	78.42	78.16	77.89	78.16	78.16	77.89	77.89	77.63	78.68	78.16	75	76.05	76.32	76.58	75.53	76.05	72.89	72.89	74.47
BAC76072	93.7	94.23	95.28	95.53		80.79	80.53	81.58	82.37	76.84	76.84	76.84	76.84	76.84	77.11	77.11	77.11	77.11	77.11	77.11	76.58	77.11	76.84	76.84	77.11	77.11	76.84	76.84	76.32	77.63	77.89	75.07	75.85	75.85	76.12	75.33	75.59	71.92	71.92	73.75
GCA_002271215_02030	79.47	80	80.53	81.05	80.79		99.74	91.05	91.05	85.26	85.26	85.26	85.26	85.26	86.05	86.05	86.05	85.53	85.79	85.53	85.26	85.79	85.53	85.53	86.05	86.05	85.79	85.79	85.26	86.32	85.53	79.74	80.26	78.95	79.21	79.21	79.47	74.47	74.47	76.58
GCA_002923025_01990	79.21	79.74	80.26	80.79	80.53	99.74		90.79	90.79	85	85	85	85	85	85.79	85.79	85.79	85.26	85.53	85.26	85	85.53	85.26	85.26	85.79	85.79	85.53	85.53	85	86.05	85.26	79.47	80	78.68	78.95	78.95	79.21	74.21	74.21	76.32
GCA_004115925_14975	80	79.74	80.79	81.32	81.58	91.05	90.79		98.16	82.37	82.37	82.37	82.37	82.37	83.16	83.16	83.16	82.89	82.89	82.63	82.37	82.37	82.63	82.63	83.16	83.16	82.89	82.89	82.37	82.89	83.16	78.95	79.47	78.16	78.42	79.74	80	73.95	73.95	76.05
GCA_902160115_09060	80.53	80.53	81.58	82.11	82.37	91.05	90.79	98.16		83.16	83.16	83.16	83.16	83.16	83.95	83.95	83.95	83.42	83.68	83.42	83.16	83.16	83.42	83.42	83.95	83.95	83.68	83.68	82.89	83.68	83.95	79.74	80.26	78.95	79.21	80.26	80.53	74.47	74.47	76.32
GCA_002393405_18790	76.05	76.84	77.37	77.89	76.84	85.26	85	82.37	83.16		100	100	100	100	99.21	98.68	98.68	98.68	98.68	99.21	98.95	98.95	98.68	99.21	98.42	98.42	98.42	98.42	98.16	97.89	93.16	77.63	78.16	77.11	77.37	78.42	78.42	75.26	75.26	74.47
GCA_019047465_10690	76.05	76.84	77.37	77.89	76.84	85.26	85	82.37	83.16	100		100	100	100	99.21	98.68	98.68	98.68	98.68	99.21	98.95	98.95	98.68	99.21	98.42	98.42	98.42	98.42	98.16	97.89	93.16	77.63	78.16	77.11	77.37	78.42	78.42	75.26	75.26	74.47
GCA_900635465_02000	76.05	76.84	77.37	77.89	76.84	85.26	85	82.37	83.16	100	100		100	100	99.21	98.68	98.68	98.68	98.68	99.21	98.95	98.95	98.68	99.21	98.42	98.42	98.42	98.42	98.16	97.89	93.16	77.63	78.16	77.11	77.37	78.42	78.42	75.26	75.26	74.47
GCA_905202905_03050	76.05	76.84	77.37	77.89	76.84	85.26	85	82.37	83.16	100	100	100		100	99.21	98.68	98.68	98.68	98.68	99.21	98.95	98.95	98.68	99.21	98.42	98.42	98.42	98.42	98.16	97.89	93.16	77.63	78.16	77.11	77.37	78.42	78.42	75.26	75.26	74.47
GCA_938039995_06535	76.05	76.84	77.37	77.89	76.84	85.26	85	82.37	83.16	100	100	100	100		99.21	98.68	98.68	98.68	98.68	99.21	98.95	98.95	98.68	99.21	98.42	98.42	98.42	98.42	98.16	97.89	93.16	77.63	78.16	77.11	77.37	78.42	78.42	75.26	75.26	74.47
GCA_016770935_19525	76.32	77.11	77.63	78.16	77.11	86.05	85.79	83.16	83.95	99.21	99.21	99.21	99.21	99.21		99.47	99.47	98.95	98.95	98.95	99.21	99.21	98.95	99.47	99.21	99.21	98.68	98.68	98.42	98.16	93.42	78.42	78.95	77.89	78.16	79.21	79.21	75.53	75.53	75.26
GCA_016770955_13215	76.58	77.37	77.89	78.42	77.11	86.05	85.79	83.16	83.95	98.68	98.68	98.68	98.68	98.68	99.47		100	99.47	99.47	99.47	99.21	99.21	99.47	98.95	99.21	99.21	98.68	98.68	98.42	98.16	93.42	78.42	78.95	77.89	78.16	79.47	79.47	75.79	75.79	75.26
GCA_016770975_14625	76.58	77.37	77.89	78.42	77.11	86.05	85.79	83.16	83.95	98.68	98.68	98.68	98.68	98.68	99.47	100		99.47	99.47	99.47	99.21	99.21	99.47	98.95	99.21	99.21	98.68	98.68	98.42	98.16	93.42	78.42	78.95	77.89	78.16	79.47	79.47	75.79	75.79	75.26
GCA_022352085_21675	76.58	77.37	77.89	78.42	77.11	85.53	85.26	82.89	83.42	98.68	98.68	98.68	98.68	98.68	98.95	99.47	99.47		99.47	99.47	99.21	99.21	99.47	98.95	98.68	98.68	98.68	98.68	98.42	98.16	93.42	78.16	78.68	77.63	77.89	79.21	79.21	76.05	76.05	75
GCA_025641975_01330	76.58	77.37	77.89	78.42	77.11	85.79	85.53	82.89	83.68	98.68	98.68	98.68	98.68	98.68	98.95	99.47	99.47	99.47		99.47	99.21	99.21	99.47	98.95	99.21	99.21	98.68	98.68	98.42	98.16	93.42	77.89	78.42	77.37	77.63	78.95	78.95	76.05	76.05	74.74
GCA_023970615_15765	76.58	77.37	77.89	78.42	77.11	85.53	85.26	82.63	83.42	99.21	99.21	99.21	99.21	99.21	98.95	99.47	99.47	99.47	99.47		99.21	99.21	99.47	98.95	98.68	98.68	98.68	98.68	98.42	98.16	93.42	77.89	78.42	77.37	77.63	78.95	78.95	75.79	75.79	74.74
GCA_004331765_17680	76.05	76.84	77.37	77.89	76.58	85.26	85	82.37	83.16	98.95	98.95	98.95	98.95	98.95	99.21	99.21	99.21	99.21	99.21	99.21		99.47	99.21	99.21	98.42	98.42	98.95	98.95	99.21	97.89	93.16	77.89	78.42	77.11	77.37	78.68	78.68	75.79	75.79	75
GFKo1_06635	76.58	77.37	77.89	78.42	77.11	85.79	85.53	82.37	83.16	98.95	98.95	98.95	98.95	98.95	99.21	99.21	99.21	99.21	99.21	99.21	99.47		99.21	99.21	98.42	98.42	98.42	98.42	98.68	98.42	93.68	77.89	78.42	77.37	77.63	78.95	78.95	75.79	75.79	75.26
GCA_019048185_13900	76.32	77.11	77.63	78.16	76.84	85.53	85.26	82.63	83.42	98.68	98.68	98.68	98.68	98.68	98.95	99.47	99.47	99.47	99.47	99.47	99.21	99.21		98.95	98.68	98.68	98.68	98.68	98.42	98.16	93.42	77.89	78.42	77.37	77.63	78.95	78.95	75.79	75.79	74.74
GCA_016770995_23685	76.05	76.84	77.37	77.89	76.84	85.53	85.26	82.63	83.42	99.21	99.21	99.21	99.21	99.21	99.47	98.95	98.95	98.95	98.95	98.95	99.21	99.21	98.95		98.68	98.68	98.68	98.68	98.42	98.16	93.42	77.89	78.42	77.37	77.63	78.68	78.68	75.53	75.53	75
GCA_019355955_21570	76.32	77.11	77.63	78.16	77.11	86.05	85.79	83.16	83.95	98.42	98.42	98.42	98.42	98.42	99.21	99.21	99.21	98.68	99.21	98.68	98.42	98.42	98.68	98.68		100	98.42	98.42	97.63	97.89	93.16	78.16	78.68	77.63	77.89	78.95	78.95	75.53	75.53	74.74
GCA_021441185_06965	76.32	77.11	77.63	78.16	77.11	86.05	85.79	83.16	83.95	98.42	98.42	98.42	98.42	98.42	99.21	99.21	99.21	98.68	99.21	98.68	98.42	98.42	98.68	98.68	100		98.42	98.42	97.63	97.89	93.16	78.16	78.68	77.63	77.89	78.95	78.95	75.53	75.53	74.74
GCA_016771075_18100	76.05	76.84	77.37	77.89	76.84	85.79	85.53	82.89	83.68	98.42	98.42	98.42	98.42	98.42	98.68	98.68	98.68	98.68	98.68	98.68	98.95	98.42	98.68	98.68	98.42	98.42		100	98.16	97.89	93.16	78.68	79.21	77.89	78.16	79.21	79.21	75.53	75.53	74.74
GCA_947072025_20250	76.05	76.84	77.37	77.89	76.84	85.79	85.53	82.89	83.68	98.42	98.42	98.42	98.42	98.42	98.68	98.68	98.68	98.68	98.68	98.68	98.95	98.42	98.68	98.68	98.42	98.42	100		98.16	97.89	93.16	78.68	79.21	77.89	78.16	79.21	79.21	75.53	75.53	74.74
GCA_003752235_13380	75.79	76.58	77.11	77.63	76.32	85.26	85	82.37	82.89	98.16	98.16	98.16	98.16	98.16	98.42	98.42	98.42	98.42	98.42	98.42	99.21	98.68	98.42	98.42	97.63	97.63	98.16	98.16		97.63	92.89	77.37	77.89	76.58	76.84	78.42	78.42	75.26	75.26	74.74
GCA_013337605_11080	76.84	77.63	78.16	78.68	77.63	86.32	86.05	82.89	83.68	97.89	97.89	97.89	97.89	97.89	98.16	98.16	98.16	98.16	98.16	98.16	97.89	98.42	98.16	98.16	97.89	97.89	97.89	97.89	97.63		94.21	78.16	78.68	77.63	77.89	78.95	78.95	75.79	75.79	74.74
GCA_021498285_01800	76.32	77.11	77.63	78.16	77.89	85.53	85.26	83.16	83.95	93.16	93.16	93.16	93.16	93.16	93.42	93.42	93.42	93.42	93.42	93.42	93.16	93.68	93.42	93.42	93.16	93.16	93.16	93.16	92.89	94.21		77.89	78.95	77.63	77.89	79.21	79.21	73.95	73.95	75
AEV91214	73.49	74.02	74.8	75	75.07	79.74	79.47	78.95	79.74	77.63	77.63	77.63	77.63	77.63	78.42	78.42	78.42	78.16	77.89	77.89	77.89	77.89	77.89	77.89	78.16	78.16	78.68	78.68	77.37	78.16	77.89		97.38	91.6	92.13	88.98	88.71	76.9	76.9	74.54
ACJ05686	74.54	75.07	75.85	76.05	75.85	80.26	80	79.47	80.26	78.16	78.16	78.16	78.16	78.16	78.95	78.95	78.95	78.68	78.42	78.42	78.42	78.42	78.42	78.42	78.68	78.68	79.21	79.21	77.89	78.68	78.95	97.38		93.44	93.96	90.03	89.76	77.43	77.43	74.8
AAD22636	74.8	75.33	76.12	76.32	75.85	78.95	78.68	78.16	78.95	77.11	77.11	77.11	77.11	77.11	77.89	77.89	77.89	77.63	77.37	77.37	77.11	77.37	77.37	77.37	77.63	77.63	77.89	77.89	76.58	77.63	77.63	91.6	93.44		99.48	88.45	88.45	76.9	76.9	74.28
AIG20028	75.07	75.59	76.38	76.58	76.12	79.21	78.95	78.42	79.21	77.37	77.37	77.37	77.37	77.37	78.16	78.16	78.16	77.89	77.63	77.63	77.37	77.63	77.63	77.63	77.89	77.89	78.16	78.16	76.84	77.89	77.89	92.13	93.96	99.48		88.71	88.71	76.9	76.9	74.54
AFU25650	74.02	74.54	75.33	75.53	75.33	79.21	78.95	79.74	80.26	78.42	78.42	78.42	78.42	78.42	79.21	79.47	79.47	79.21	78.95	78.95	78.68	78.95	78.95	78.68	78.95	78.95	79.21	79.21	78.42	78.95	79.21	88.98	90.03	88.45	88.71		98.69	78.48	78.48	74.28
AHM76774	74.54	75.07	75.85	76.05	75.59	79.47	79.21	80	80.53	78.42	78.42	78.42	78.42	78.42	79.21	79.47	79.47	79.21	78.95	78.95	78.68	78.95	78.95	78.68	78.95	78.95	79.21	79.21	78.42	78.95	79.21	88.71	89.76	88.45	88.71	98.69		78.74	78.74	74.54
GCA_001652505_02005	71.13	71.65	72.44	72.89	71.92	74.47	74.21	73.95	74.47	75.26	75.26	75.26	75.26	75.26	75.53	75.79	75.79	76.05	76.05	75.79	75.79	75.79	75.79	75.53	75.53	75.53	75.53	75.53	75.26	75.79	73.95	76.9	77.43	76.9	76.9	78.48	78.74		100	71.13
GCA_022171985_06605	71.13	71.65	72.44	72.89	71.92	74.47	74.21	73.95	74.47	75.26	75.26	75.26	75.26	75.26	75.53	75.79	75.79	76.05	76.05	75.79	75.79	75.79	75.79	75.53	75.53	75.53	75.53	75.53	75.26	75.79	73.95	76.9	77.43	76.9	76.9	78.48	78.74	100		71.13
ABA70720	72.44	72.97	73.75	74.47	73.75	76.58	76.32	76.05	76.32	74.47	74.47	74.47	74.47	74.47	75.26	75.26	75.26	75	74.74	74.74	75	75.26	74.74	75	74.74	74.74	74.74	74.74	74.74	74.74	75	74.54	74.8	74.28	74.54	74.28	74.54	71.13	71.13

## Sheet: Supplementary_Table_3
Supplementary Table 3. Disc diffusion results for L. amnigena GFKo1
GFKo1 was determined to be sensitive (S) or resistant (R) by comparison of measured zones of inhibition oto EUCAST breakpoints.
Disc diffusions were performed at both Nottingham Trent University (NTU) and Scotland's Rural College (SRUC). Control organism E. coli ATCC 25922 was used for QC purposes.
	Zone diameter (mm)
Antibiotic	NTU Control	SRUC Control	Control Range	NTU GFKo1	SRUC GFKo1	EUCAST breakpoints		S or R
						S ≥	R <
Penicillins
Ampicillin (10 µg)	17, 18	18	15-22	22, 23	21	14	14	S
Ampicillin-sulbactam (10 µg)	20		19-24	25, 23		14	14	S
piperacillin (30 µg)	23, 23		21-27	26, 29		20	20	S
Amoxicillin-clavulanate (30 µg)		22	18-24		23	19	19	S
Piperacillin-tazobactam (30:6 µg)		24	21-27		26	20	20	S
Cephalosporins
cefoxitin (30 µg)	27, 26		23-29	23, 24		19	19	S
ceftazidime (10 µg)	26, 26	27	23-29	28, 30	26	22	19	S
cefepime (30 µg)	32, 31		31-37	35, 35		27	24	S
cefotaxime (5 µg)	27, 27	30	25-31	30, 30	27	20	17	S
ceftriaxone (30 µg)	32, 31		29-35	34, 31		25	22	S
Carbapenems
Imipenem (10 µg)	29,28		26-32	29, 29		22	19	S
Meropenem (10 µg)	31, 30		28-35	32, 33		22	16	S
Ertapenem (10 µg)		36	29-36		34	25	25	S
Monobactams
aztreonam (30 µg)	30, 31		28-36	34, 34		26	21	S
Aminoglycosides
Amikacin (30 µg)	24, 21		19-26	24, 25		18	18	S
Gentamicin (10 µg)	22, 21	21	19-26	20, 21	22	17	17	S
Fluoroquinolones
Ciprofloxacin (5 µg)	35, 35	34	29-37	35, 35	36	25	22	S
Norfloxacin (10 µg)	32, 31		28-35	29, 29		24	24	S
Tetracyclines
Tigecycline (15 µg)	23, 24		20-27	23, 23		18	18	S
Tetracycline (10 µg)		21	18-25		23	15	11	S
Miscellaneous agents
Trimethoprim (5 µg)	22, 24	27	21-28	26, 27	26	15	15	S
Sulphamethoxazole- trimethoprim (23.75:1.25 µg)		29	23-29		26	14	11	S
